# Supplementary material for: Downstaging Therapies for Patients with Hepatocellular Carcinoma Awaiting Liver Transplantation: A Systematic Review and Meta-Analysis on Intention-to-Treat Outcomes
Source: Cancers (Basel). 2022 Oct 18;14(20):5102. doi: 10.3390/cancers14205102 (PMC9600776; doi:10.3390/cancers14205102)
Supplement: Supplementary file 1 [file cancers-14-05102-s001.zip]

Archive with 1 entries (1 files):
- cancers-1952313-supplementary.pdf
